# Supplementary material for: Influence of Electrolyte Composition on the Semiconductor–Electrolyte Interface (SEI) Built-In for Enhanced Photoelectrochemical (PEC) Processes
Source: Molecules. 2025 Feb 14;30(4):885. doi: 10.3390/molecules30040885 (PMC11858421; doi:10.3390/molecules30040885)
Supplement: Supplementary file 1 [file molecules-30-00885-s001.zip]

Archive with 1 entries (1 files):
- molecules-3317564-supplementary.pdf
